# Supplementary material for: The use of chicken and insect infection models to assess the virulence of African Salmonella Typhimurium ST313
Source: PLoS Negl Trop Dis. 2019 Jul 26;13(7):e0007540. doi: 10.1371/journal.pntd.0007540 (PMC6685681; doi:10.1371/journal.pntd.0007540)
Supplement: S1 Dataset — (XLS) [file pntd.0007540.s015.xls]

## Sheet: Supplementary dataset 1
Tab	Description
Supplementary dataset 1a	Raw data for S. Typhimurium 4/74 and D23580 infection of outbred chickens
Supplementary dataset 1b	Raw data for S. Typhimurium 4/74 and D23580 infection of inbred chickens belonging to 'Salmonella-resistant' lines
Supplementary dataset 1c	Raw data for S. Typhimurium 4/74 and D23580 infection of inbred chickens belonging to 'Salmonella-susceptible' lines
Supplementary dataset 1d	Raw data for histopathological scoring of S. Typhimurium 4/74 and D23580 infection of chickens belonging to 'Salmonella-resistant' and 'Salmonella-susceptible' lines
Supplementary dataset 1e	Raw data for S. Typhimurium 4/74 and D23580 single infections of chicken embryos
Supplementary dataset 1f	Raw data for S. Typhimurium 4/74 and D23580 double infections of chicken embryos
Supplementary dataset 1g	Raw data for S. Typhimurium 4/74 and D23580 mortality rate experiments in chicken embryos
Supplementary dataset 1h	Raw data for S. Typhimurium 4/74 and D23580 mortality rate experiments in G. mellonella larvae
Supplementary dataset 1i	Survival of chick embryos inoculated with S. Typhimurium

## Sheet: a
time	strain	tissue	logCFU																							number	TP(dpi)	tissue	Strain			number	TP(dpi)	tissue	Strain	Log
1	D23580	Caeca	0
1	D23580	Caeca	6.02841
1	D23580	Caeca	4.64339
1	D23580	Caeca	5.99803
1	D23580	Caeca	4.55457
1	D23580	Caeca	6.02391
1	D23580	Caeca	5.79138
1	D23580	Caeca	6.09527
3	D23580	Caeca	6.2802
3	D23580	Caeca	3.62475
3	D23580	Caeca	0
3	D23580	Caeca	3.24872
3	D23580	Caeca	3.12378
3	D23580	Caeca	6.22954
3	D23580	Caeca	5.20971
3	D23580	Caeca	2.17522
5	D23580	Caeca	4.05861
5	D23580	Caeca	3.89848
5	D23580	Caeca	4.57577
5	D23580	Caeca	3.81959
5	D23580	Caeca	4.32135
5	D23580	Caeca	5.25739
5	D23580	Caeca	3.16685
5	D23580	Caeca	4.52969
1	D23580	liver	0
1	D23580	liver	0
1	D23580	liver	0
1	D23580	liver	0
1	D23580	liver	0
1	D23580	liver	0
1	D23580	liver	0
1	D23580	liver	0
3	D23580	liver	1.53561
3	D23580	liver	1.67009
3	D23580	liver	0
3	D23580	liver	0
3	D23580	liver	0
3	D23580	liver	0
3	D23580	liver	2.66175
3	D23580	liver	0
5	D23580	liver	1.37025
5	D23580	liver	2.53129
5	D23580	liver	0
5	D23580	liver	0
5	D23580	liver	0
5	D23580	liver	0
5	D23580	liver	2.33356
5	D23580	liver	0
1	D23580	spleen	0
1	D23580	spleen	0
1	D23580	spleen	0
1	D23580	spleen	0
1	D23580	spleen	0
1	D23580	spleen	0
1	D23580	spleen	2.37469
1	D23580	spleen	0
3	D23580	spleen	0
3	D23580	spleen	3.72209
3	D23580	spleen	0
3	D23580	spleen	3.30627
3	D23580	spleen	0
3	D23580	spleen	4.17005
3	D23580	spleen	4.91804
3	D23580	spleen	0
5	D23580	spleen	3.05159
5	D23580	spleen	2.31695
5	D23580	spleen	0
5	D23580	spleen	0
5	D23580	spleen	0
5	D23580	spleen	2.14997
5	D23580	spleen	2.55596
5	D23580	spleen	0
1	474	Caeca	4.70948
1	474	Caeca	4.87778
1	474	Caeca	4.28295
1	474	Caeca	3.7812
1	474	Caeca	5.37429
1	474	Caeca	4.18709
1	474	Caeca	4.08355
3	474	Caeca	5.8207
3	474	Caeca	4.01211
3	474	Caeca	4.40838
3	474	Caeca	5.92725
3	474	Caeca	5.21112
3	474	Caeca	0
3	474	Caeca	4.9272
3	474	Caeca	3.33489
5	474	Caeca	4.71821
5	474	Caeca	4.42022
5	474	Caeca	3.85387
5	474	Caeca	3.7167
5	474	Caeca	7.84873
5	474	Caeca	5.3256
5	474	Caeca	3.26281
5	474	Caeca	4.09623
1	474	liver	0
1	474	liver	0
1	474	liver	0
1	474	liver	0
1	474	liver	0
1	474	liver	0
1	474	liver	0
3	474	liver	0
3	474	liver	0
3	474	liver	1.10292
3	474	liver	0.97683
3	474	liver	0
3	474	liver	0
3	474	liver	1.77746
3	474	liver	0
5	474	liver	0
5	474	liver	0.927089
5	474	liver	0
5	474	liver	0
5	474	liver	0
5	474	liver	0
5	474	liver	0.902743
5	474	liver	0
1	474	spleen	0
1	474	spleen	0
1	474	spleen	0
1	474	spleen	0
1	474	spleen	0
1	474	spleen	0
1	474	spleen	0
3	474	spleen	2.65105
3	474	spleen	0
3	474	spleen	3.57601
3	474	spleen	0
3	474	spleen	0
3	474	spleen	0
3	474	spleen	2.78164
3	474	spleen	0
5	474	spleen	3.11351
5	474	spleen	0
5	474	spleen	2.08407
5	474	spleen	0
5	474	spleen	2.88037
5	474	spleen	0
5	474	spleen	2.3098
5	474	spleen	2.27409

## Sheet: b
line	tissue	strain	time	logCFU	number	Susceptibilty
6	caeca	474	3	5.11776	1159	R
6	caeca	474	3	5.24667	1170	R
6	caeca	474	3	6.12784	1181	R
6	caeca	474	3	6.01609	1182	R
6	caeca	474	3	4.75572	1188	R
6	caeca	474	7	4.92733	1162	R
6	caeca	474	7	2.92812	1166	R
6	caeca	474	7	0	1172	R
6	caeca	474	7	4.31277	1183	R
6	caeca	474	7	4.10513	1187	R
6	caeca	474	12	0	1193	R
6	caeca	474	12	3.63827	1197	R
6	caeca	474	12	3.4828	1199	R
6	caeca	474	12	0	1201	R
6	caeca	D23580	3	5.66756	1163	R
6	caeca	D23580	3	6.19203	1165	R
6	caeca	D23580	3	0	1175	R
6	caeca	D23580	3	0	1173	R
6	caeca	D23580	3	6.02758	1176	R
6	caeca	D23580	7	4.1821	1157	R
6	caeca	D23580	7	0	1160	R
6	caeca	D23580	7	0	1164	R
6	caeca	D23580	7	0	1168	R
6	caeca	D23580	7	4.16909	1171	R
6	caeca	D23580	7	0	1180	R
6	caeca	D23580	12	0	1167	R
6	caeca	D23580	12	0	1177	R
6	caeca	D23580	12	0	1178	R
6	caeca	D23580	12	0	1189	R
6	caeca	D23580	12	0	1198	R
6	liver	474	3	0	1159	R
6	liver	474	3	1.95546	1170	R
6	liver	474	3	2.80757	1181	R
6	liver	474	3	2.48545	1182	R
6	liver	474	3	2.08513	1188	R
6	liver	474	7	0	1162	R
6	liver	474	7	0	1166	R
6	liver	474	7	0	1172	R
6	liver	474	7	1.48505	1183	R
6	liver	474	7	1.89731	1187	R
6	liver	474	12	0	1193	R
6	liver	474	12	0	1197	R
6	liver	474	12	0	1199	R
6	liver	474	12	0	1201	R
6	liver	D23580	3	0	1163	R
6	liver	D23580	3	0	1165	R
6	liver	D23580	3	0	1175	R
6	liver	D23580	3	0	1173	R
6	liver	D23580	3	2.10292	1176	R
6	liver	D23580	7	0	1157	R
6	liver	D23580	7	2.63827	1160	R
6	liver	D23580	7	0	1164	R
6	liver	D23580	7	0	1168	R
6	liver	D23580	7	2.28609	1171	R
6	liver	D23580	7	0	1180	R
6	liver	D23580	12	0	1167	R
6	liver	D23580	12	0	1177	R
6	liver	D23580	12	0	1178	R
6	liver	D23580	12	0	1189	R
6	liver	D23580	12	0	1198	R
6	spleen	474	3	0	1159	R
6	spleen	474	3	3.93405	1170	R
6	spleen	474	3	3.58655	1181	R
6	spleen	474	3	3.52288	1182	R
6	spleen	474	3	3.76796	1188	R
6	spleen	474	7	3.57403	1162	R
6	spleen	474	7	2.87943	1166	R
6	spleen	474	7	0	1172	R
6	spleen	474	7	3.45749	1183	R
6	spleen	474	7	2.70664	1187	R
6	spleen	474	12	0	1193	R
6	spleen	474	12	2.33819	1197	R
6	spleen	474	12	2.5544	1199	R
6	spleen	474	12	0	1201	R
6	spleen	D23580	3	0	1163	R
6	spleen	D23580	3	0	1165	R
6	spleen	D23580	3	0	1175	R
6	spleen	D23580	3	0	1173	R
6	spleen	D23580	3	4.21645	1176	R
6	spleen	D23580	7	3.77949	1157	R
6	spleen	D23580	7	3.96658	1160	R
6	spleen	D23580	7	0	1164	R
6	spleen	D23580	7	3.40894	1168	R
6	spleen	D23580	7	3.9654	1171	R
6	spleen	D23580	7	3.70997	1180	R
6	spleen	D23580	12	2.50169	1167	R
6	spleen	D23580	12	0	1177	R
6	spleen	D23580	12	0	1178	R
6	spleen	D23580	12	0	1189	R
6	spleen	D23580	12	0	1198	R
W	caeca	474	3	5.77437	18	R
W	caeca	474	3	4.1601	19	R
W	caeca	474	3	4.83714	21	R
W	caeca	474	3	4.78383	27	R
W	caeca	474	3	5.07229	33	R
W	caeca	474	3	5.44977	35	R
W	caeca	474	3	5.04697	49	R
W	caeca	474	7	4.62251	1	R
W	caeca	474	7	5.27621	3	R
W	caeca	474	7	4.82819	8	R
W	caeca	474	7	3.71108	17	R
W	caeca	474	7	4.00363	22	R
W	caeca	474	7	4.78715	26	R
W	caeca	474	7	6.02886	36	R
W	caeca	474	12	0	4	R
W	caeca	474	12	4.17485	12	R
W	caeca	474	12	3.86368	9	R
W	caeca	474	12	3.74958	14	R
W	caeca	474	12	4.7006	23	R
W	caeca	D23580	3	5.05271	11	R
W	caeca	D23580	3	0	13	R
W	caeca	D23580	3	5.18776	15	R
W	caeca	D23580	3	5.86967	20	R
W	caeca	D23580	3	4.9946	41	R
W	caeca	D23580	3	5.62663	48	R
W	caeca	D23580	3	4.57133	50	R
W	caeca	D23580	7	3.3404	16	R
W	caeca	D23580	7	4.92255	24	R
W	caeca	D23580	7	3.06382	29	R
W	caeca	D23580	7	5.12014	39	R
W	caeca	D23580	7	4.45182	46	R
W	caeca	D23580	7	3.19894	40	R
W	caeca	D23580	12	3.11379	5	R
W	caeca	D23580	12	3.60033	10	R
W	caeca	D23580	12	0	34	R
W	caeca	D23580	12	0	42	R
W	caeca	D23580	12	0	45	R
W	caeca	D23580	12	2.49689	47	R
W	caeca	D23580	12	4.20181	28	R
W	liver	474	3	2.08991	18	R
W	liver	474	3	1.35497	19	R
W	liver	474	3	1.9594	21	R
W	liver	474	3	0	27	R
W	liver	474	3	2.34275	33	R
W	liver	474	3	0	35	R
W	liver	474	3	1.63498	49	R
W	liver	474	7	2.46407	1	R
W	liver	474	7	0	3	R
W	liver	474	7	0	8	R
W	liver	474	7	1.98885	17	R
W	liver	474	7	2.05306	22	R
W	liver	474	7	2.30408	26	R
W	liver	474	7	1.57106	36	R
W	liver	474	12	1.40694	4	R
W	liver	474	12	0	12	R
W	liver	474	12	0	9	R
W	liver	474	12	0	14	R
W	liver	474	12	0	23	R
W	liver	D23580	3	0	11	R
W	liver	D23580	3	0	13	R
W	liver	D23580	3	0	15	R
W	liver	D23580	3	2.6694	20	R
W	liver	D23580	3	1.62746	41	R
W	liver	D23580	3	1.75796	48	R
W	liver	D23580	3	1.66194	50	R
W	liver	D23580	7	1.52158	16	R
W	liver	D23580	7	0	24	R
W	liver	D23580	7	1.6187	29	R
W	liver	D23580	7	1.62251	39	R
W	liver	D23580	7	1.82045	46	R
W	liver	D23580	7	0	40	R
W	liver	D23580	12	0	5	R
W	liver	D23580	12	0	10	R
W	liver	D23580	12	2.06273	34	R
W	liver	D23580	12	0	42	R
W	liver	D23580	12	0	45	R
W	liver	D23580	12	0	47	R
W	liver	D23580	12	0	28	R
W	spleen	474	3	0	18	R
W	spleen	474	3	2.81318	19	R
W	spleen	474	3	3.31158	21	R
W	spleen	474	3	0	27	R
W	spleen	474	3	3.02228	33	R
W	spleen	474	3	0	35	R
W	spleen	474	3	3.21824	49	R
W	spleen	474	7	2.98716	1	R
W	spleen	474	7	3.5661	3	R
W	spleen	474	7	3.59346	8	R
W	spleen	474	7	3.81883	17	R
W	spleen	474	7	3.43474	22	R
W	spleen	474	7	3.49826	26	R
W	spleen	474	7	3.42597	36	R
W	spleen	474	12	0	4	R
W	spleen	474	12	0	12	R
W	spleen	474	12	0	9	R
W	spleen	474	12	0	14	R
W	spleen	474	12	0	23	R
W	spleen	D23580	3	2.91811	11	R
W	spleen	D23580	3	0	13	R
W	spleen	D23580	3	2.95001	15	R
W	spleen	D23580	3	3.21378	20	R
W	spleen	D23580	3	3.20848	41	R
W	spleen	D23580	3	3.08619	48	R
W	spleen	D23580	3	0	50	R
W	spleen	D23580	7	3.67264	16	R
W	spleen	D23580	7	3.59559	24	R
W	spleen	D23580	7	2.53611	29	R
W	spleen	D23580	7	3.67303	39	R
W	spleen	D23580	7	2.93968	46	R
W	spleen	D23580	7	3.50047	40	R
W	spleen	D23580	12	0	5	R
W	spleen	D23580	12	0	10	R
W	spleen	D23580	12	0	34	R
W	spleen	D23580	12	0	42	R
W	spleen	D23580	12	0	45	R
W	spleen	D23580	12	0	47	R
W	spleen	D23580	12	0	28	R

## Sheet: c
line	tissue	strain	time	logCFU	number	Susceptibilty
7	caeca	474	3	6.62688	6741	S
7	caeca	474	3	5.10791	7001	S
7	caeca	474	3	5.80272	8741	S
7	caeca	474	3	6.37675	8651	S
7	caeca	474	3	3.73049	8661	S
7	caeca	474	7	4.90092	6761	S
7	caeca	474	7	4.56067	6781	S
7	caeca	474	7	0	8641	S
7	caeca	474	7	3.61439	8641	S
7	caeca	474	7	4.54706	6891	S
7	caeca	474	12	5.02228	8711	S
7	caeca	474	12	0	8721	S
7	caeca	474	12	3.62251	8691	S
7	caeca	474	12	0	6831	S
7	caeca	D23580	3	5.83322	6771	S
7	caeca	D23580	3	4.78516	6751	S
7	caeca	D23580	3	4.03858	8701	S
7	caeca	D23580	3	0	8731	S
7	caeca	D23580	3	0	8751	S
7	caeca	D23580	7	0	6871	S
7	caeca	D23580	7	0	6881	S
7	caeca	D23580	7	3.98822	6941	S
7	caeca	D23580	7	0	6951	S
7	caeca	D23580	7	4	6821	S
7	caeca	D23580	12	0	6901	S
7	caeca	D23580	12	0	6911	S
7	caeca	D23580	12	0	6971	S
7	caeca	D23580	12	0	6851	S
7	caeca	D23580	12	0	8681	S
7	liver	474	3	2.05552	6741	S
7	liver	474	3	2.38091	7001	S
7	liver	474	3	2.1831	8741	S
7	liver	474	3	0	8651	S
7	liver	474	3	0	8661	S
7	liver	474	7	2.42655	6761	S
7	liver	474	7	1.92592	6781	S
7	liver	474	7	0	8641	S
7	liver	474	7	0	8641	S
7	liver	474	7	0	6891	S
7	liver	474	12	1.69122	8711	S
7	liver	474	12	1.90728	8721	S
7	liver	474	12	1.96311	8691	S
7	liver	474	12	1.46294	6831	S
7	liver	D23580	3	0	6771	S
7	liver	D23580	3	0	6751	S
7	liver	D23580	3	0	8701	S
7	liver	D23580	3	0	8731	S
7	liver	D23580	3	0	8751	S
7	liver	D23580	7	0	6871	S
7	liver	D23580	7	1.67131	6881	S
7	liver	D23580	7	1.52201	6941	S
7	liver	D23580	7	2.34046	6951	S
7	liver	D23580	7	2.73536	6821	S
7	liver	D23580	12	0	6901	S
7	liver	D23580	12	0	6911	S
7	liver	D23580	12	0	6971	S
7	liver	D23580	12	0	6851	S
7	liver	D23580	12	0	8681	S
7	spleen	474	3	4.50148	6741	S
7	spleen	474	3	3.37218	7001	S
7	spleen	474	3	3.73789	8741	S
7	spleen	474	3	3.85387	8651	S
7	spleen	474	3	3.02687	8661	S
7	spleen	474	7	3.97596	6761	S
7	spleen	474	7	3.33913	6781	S
7	spleen	474	7	4.17231	8641	S
7	spleen	474	7	3.3974	8641	S
7	spleen	474	7	0	6891	S
7	spleen	474	12	3.15215	8711	S
7	spleen	474	12	0	8721	S
7	spleen	474	12	3.2997	8691	S
7	spleen	474	12	3.81998	6831	S
7	spleen	D23580	3	0	6771	S
7	spleen	D23580	3	3.60399	6751	S
7	spleen	D23580	3	2.45346	8701	S
7	spleen	D23580	3	0	8731	S
7	spleen	D23580	3	0	8751	S
7	spleen	D23580	7	2.12494	6871	S
7	spleen	D23580	7	2.84466	6881	S
7	spleen	D23580	7	3.94629	6941	S
7	spleen	D23580	7	3.16115	6951	S
7	spleen	D23580	7	3.58884	6821	S
7	spleen	D23580	12	3.59346	6901	S
7	spleen	D23580	12	0	6911	S
7	spleen	D23580	12	2.77859	6971	S
7	spleen	D23580	12	3.90919	6851	S
7	spleen	D23580	12	2.51999	8681	S
15	caeca	474	3	5.36754	1201	S
15	caeca	474	3	0	1214	S
15	caeca	474	3	4.81201	1223	S
15	caeca	474	3	0	1225	S
15	caeca	474	3	4.3439	1238	S
15	caeca	474	3	0	1247	S
15	caeca	474	3	0	1248	S
15	caeca	474	7	4.6357	1208	S
15	caeca	474	7	4.70333	1224	S
15	caeca	474	7	0	1228	S
15	caeca	474	7	5.19467	1229	S
15	caeca	474	7	0	1232	S
15	caeca	474	7	5.16749	1240	S
15	caeca	474	7	3.7122	1244	S
15	caeca	474	12	4.45593	1202	S
15	caeca	474	12	0	1206	S
15	caeca	474	12	2.49485	1210	S
15	caeca	474	12	0	1215	S
15	caeca	474	12	0	1222	S
15	caeca	474	12	0	1236	S
15	caeca	D23580	3	0	1204	S
15	caeca	D23580	3	0	1209	S
15	caeca	D23580	3	0	1212	S
15	caeca	D23580	3	0	1219	S
15	caeca	D23580	3	0	1220	S
15	caeca	D23580	3	0	1221	S
15	caeca	D23580	3	0	1234	S
15	caeca	D23580	7	0	1230	S
15	caeca	D23580	7	3.98088	1231	S
15	caeca	D23580	7	3.72932	1237	S
15	caeca	D23580	7	0	1243	S
15	caeca	D23580	7	3.30833	1246	S
15	caeca	D23580	7	3.90309	1249	S
15	caeca	D23580	12	0	1205	S
15	caeca	D23580	12	2.29286	1233	S
15	caeca	D23580	12	0	1226	S
15	caeca	D23580	12	0	1235	S
15	caeca	D23580	12	0	1241	S
15	caeca	D23580	12	3.51004	1250	S
15	liver	474	3	2.76853	1201	S
15	liver	474	3	3.01691	1214	S
15	liver	474	3	2.19883	1223	S
15	liver	474	3	0	1225	S
15	liver	474	3	1.77833	1238	S
15	liver	474	3	0	1247	S
15	liver	474	3	3.40524	1248	S
15	liver	474	7	2.50741	1208	S
15	liver	474	7	2.15144	1224	S
15	liver	474	7	2.08672	1228	S
15	liver	474	7	1.91919	1229	S
15	liver	474	7	1.74292	1232	S
15	liver	474	7	2.09963	1240	S
15	liver	474	7	1.34361	1244	S
15	liver	474	12	0	1202	S
15	liver	474	12	0	1206	S
15	liver	474	12	0	1210	S
15	liver	474	12	0	1215	S
15	liver	474	12	0	1222	S
15	liver	474	12	0	1236	S
15	liver	D23580	3	2.39041	1204	S
15	liver	D23580	3	0	1209	S
15	liver	D23580	3	0	1212	S
15	liver	D23580	3	0	1219	S
15	liver	D23580	3	0	1220	S
15	liver	D23580	3	0	1221	S
15	liver	D23580	3	0	1234	S
15	liver	D23580	7	0	1230	S
15	liver	D23580	7	0	1231	S
15	liver	D23580	7	0	1237	S
15	liver	D23580	7	1.42946	1243	S
15	liver	D23580	7	2.02114	1246	S
15	liver	D23580	7	0	1249	S
15	liver	D23580	12	0	1205	S
15	liver	D23580	12	0	1233	S
15	liver	D23580	12	0	1226	S
15	liver	D23580	12	0	1235	S
15	liver	D23580	12	0	1241	S
15	liver	D23580	12	0	1250	S
15	spleen	474	3	3.6752	1201	S
15	spleen	474	3	3.87339	1214	S
15	spleen	474	3	3.76955	1223	S
15	spleen	474	3	0	1225	S
15	spleen	474	3	0	1238	S
15	spleen	474	3	0	1247	S
15	spleen	474	3	3.75387	1248	S
15	spleen	474	7	4.24683	1208	S
15	spleen	474	7	3.66299	1224	S
15	spleen	474	7	4.21388	1228	S
15	spleen	474	7	4.00281	1229	S
15	spleen	474	7	3.70759	1232	S
15	spleen	474	7	3.57094	1240	S
15	spleen	474	7	4.12288	1244	S
15	spleen	474	12	2.61083	1202	S
15	spleen	474	12	4.07106	1206	S
15	spleen	474	12	2.18709	1210	S
15	spleen	474	12	2.99711	1215	S
15	spleen	474	12	2.81816	1222	S
15	spleen	474	12	3.64249	1236	S
15	spleen	D23580	3	3.60364	1204	S
15	spleen	D23580	3	0	1209	S
15	spleen	D23580	3	2.98576	1212	S
15	spleen	D23580	3	0	1219	S
15	spleen	D23580	3	0	1220	S
15	spleen	D23580	3	0	1221	S
15	spleen	D23580	3	0	1234	S
15	spleen	D23580	7	0	1230	S
15	spleen	D23580	7	4.22561	1231	S
15	spleen	D23580	7	3.02114	1237	S
15	spleen	D23580	7	4.21942	1243	S
15	spleen	D23580	7	4.16359	1246	S
15	spleen	D23580	7	3.88002	1249	S
15	spleen	D23580	12	0	1205	S
15	spleen	D23580	12	3.14787	1233	S
15	spleen	D23580	12	3.78044	1226	S
15	spleen	D23580	12	0	1235	S
15	spleen	D23580	12	3.39939	1241	S
15	spleen	D23580	12	3.71156	1250	S
Cb4	caeca	474	3	2.99711	864	S
Cb4	caeca	474	3	2.18243	869	S
Cb4	caeca	474	3	3.05948	870	S
Cb4	caeca	474	3	3.33068	875	S
Cb4	caeca	474	3	2.99396	881	S
Cb4	caeca	474	3	2.74618	896	S
Cb4	caeca	474	3	0	906	S
Cb4	caeca	474	7	0	871	S
Cb4	caeca	474	7	2.94654	874	S
Cb4	caeca	474	7	0	890	S
Cb4	caeca	474	7	1.70863	891	S
Cb4	caeca	474	7	2.74412	893	S
Cb4	caeca	474	7	0	899	S
Cb4	caeca	474	7	0	900	S
Cb4	caeca	474	12	2.18932	878	S
Cb4	caeca	474	12	2.14267	888	S
Cb4	caeca	474	12	2.5544	894	S
Cb4	caeca	474	12	1.84224	897	S
Cb4	caeca	474	12	2.58754	901	S
Cb4	caeca	474	12	2.65758	907	S
Cb4	caeca	D23580	3	5.06613	862	S
Cb4	caeca	D23580	3	4.85543	863	S
Cb4	caeca	D23580	3	0	882	S
Cb4	caeca	D23580	3	3.64878	887	S
Cb4	caeca	D23580	3	0	895	S
Cb4	caeca	D23580	3	5.40894	903	S
Cb4	caeca	D23580	3	0	904	S
Cb4	caeca	D23580	7	2.14905	865	S
Cb4	caeca	D23580	7	2.62635	866	S
Cb4	caeca	D23580	7	1.66797	889	S
Cb4	caeca	D23580	7	2.59492	898	S
Cb4	caeca	D23580	7	0	902	S
Cb4	caeca	D23580	7	2.60455	905	S
Cb4	caeca	D23580	7	1.58687	908	S
Cb4	caeca	D23580	12	0	872	S
Cb4	caeca	D23580	12	1.56703	873	S
Cb4	caeca	D23580	12	0	876	S
Cb4	caeca	D23580	12	0	879	S
Cb4	caeca	D23580	12	2.15181	883	S
Cb4	caeca	D23580	12	0	892	S
Cb4	caeca	D23580	12	2.07676	909	S
Cb4	liver	474	3	2.31695	864	S
Cb4	liver	474	3	2.12417	869	S
Cb4	liver	474	3	1.61654	870	S
Cb4	liver	474	3	1.64397	875	S
Cb4	liver	474	3	0	881	S
Cb4	liver	474	3	0	896	S
Cb4	liver	474	3	2.1211	906	S
Cb4	liver	474	7	1.61654	871	S
Cb4	liver	474	7	2.3439	874	S
Cb4	liver	474	7	0	890	S
Cb4	liver	474	7	1.6994	891	S
Cb4	liver	474	7	3.22559	893	S
Cb4	liver	474	7	0	899	S
Cb4	liver	474	7	1.3709	900	S
Cb4	liver	474	12	2.34008	878	S
Cb4	liver	474	12	0	888	S
Cb4	liver	474	12	0	894	S
Cb4	liver	474	12	2.58303	897	S
Cb4	liver	474	12	1.73236	901	S
Cb4	liver	474	12	2.20482	907	S
Cb4	liver	D23580	3	1.86455	862	S
Cb4	liver	D23580	3	2.67308	863	S
Cb4	liver	D23580	3	0	882	S
Cb4	liver	D23580	3	2.11919	887	S
Cb4	liver	D23580	3	0	895	S
Cb4	liver	D23580	3	2.92324	903	S
Cb4	liver	D23580	3	0	904	S
Cb4	liver	D23580	7	0	865	S
Cb4	liver	D23580	7	1.67101	866	S
Cb4	liver	D23580	7	0	889	S
Cb4	liver	D23580	7	2.24298	898	S
Cb4	liver	D23580	7	0	902	S
Cb4	liver	D23580	7	2.23107	905	S
Cb4	liver	D23580	7	0	908	S
Cb4	liver	D23580	12	0	872	S
Cb4	liver	D23580	12	0	873	S
Cb4	liver	D23580	12	0	876	S
Cb4	liver	D23580	12	0	879	S
Cb4	liver	D23580	12	1.74715	883	S
Cb4	liver	D23580	12	0	892	S
Cb4	liver	D23580	12	0	909	S
Cb4	spleen	474	3	3.62586	864	S
Cb4	spleen	474	3	4.32693	869	S
Cb4	spleen	474	3	0	870	S
Cb4	spleen	474	3	4.38735	875	S
Cb4	spleen	474	3	3.64717	881	S
Cb4	spleen	474	3	3.52552	896	S
Cb4	spleen	474	3	3.93036	906	S
Cb4	spleen	474	7	0	871	S
Cb4	spleen	474	7	4.20621	874	S
Cb4	spleen	474	7	3.18487	890	S
Cb4	spleen	474	7	3.43969	891	S
Cb4	spleen	474	7	3.24547	893	S
Cb4	spleen	474	7	3.27491	899	S
Cb4	spleen	474	7	2.61172	900	S
Cb4	spleen	474	12	3.55651	878	S
Cb4	spleen	474	12	3.3098	888	S
Cb4	spleen	474	12	3.56331	894	S
Cb4	spleen	474	12	0	897	S
Cb4	spleen	474	12	2.16241	901	S
Cb4	spleen	474	12	3.17609	907	S
Cb4	spleen	D23580	3	3.31876	862	S
Cb4	spleen	D23580	3	3.60115	863	S
Cb4	spleen	D23580	3	0	882	S
Cb4	spleen	D23580	3	3.5419	887	S
Cb4	spleen	D23580	3	0	895	S
Cb4	spleen	D23580	3	4.36798	903	S
Cb4	spleen	D23580	3	0	904	S
Cb4	spleen	D23580	7	3.13939	865	S
Cb4	spleen	D23580	7	4.43627	866	S
Cb4	spleen	D23580	7	0	889	S
Cb4	spleen	D23580	7	4.16936	898	S
Cb4	spleen	D23580	7	0	902	S
Cb4	spleen	D23580	7	3.81248	905	S
Cb4	spleen	D23580	7	2.94539	908	S
Cb4	spleen	D23580	12	0	872	S
Cb4	spleen	D23580	12	0	873	S
Cb4	spleen	D23580	12	0	876	S
Cb4	spleen	D23580	12	2.74312	879	S
Cb4	spleen	D23580	12	3.21289	883	S
Cb4	spleen	D23580	12	3.56275	892	S
Cb4	spleen	D23580	12	0	909	S

## Sheet: d
Line	Tissue	Strain	Time	Score
15	caeca	474	7	4
Cb4	liver	474	7	4
Cb4	liver	474	12	4
6	caeca	474	3	3
6	caeca	474	3	3
7	spleen	474	3	3
15	caeca	474	3	3
w	caeca	474	3	3
7	spleen	D23580	3	3
Cb4	caeca	D23580	3	3
Cb4	caeca	D23580	3	3
7	spleen	474	7	3
15	spleen	474	7	3
15	caeca	474	7	3
Cb4	liver	474	7	3
W	liver	474	7	3
W	liver	474	7	3
w	caeca	474	7	3
w	caeca	474	7	3
Cb4	liver	D23580	7	3
Cb4	spleen	474	12	3
Cb4	spleen	D23580	12	3
6	spleen	474	3	2
6	spleen	474	3	2
6	spleen	474	3	2
6	liver	474	3	2
6	liver	474	3	2
6	liver	474	3	2
6	liver	474	3	2
6	caeca	474	3	2
7	spleen	474	3	2
7	spleen	474	3	2
7	spleen	474	3	2
7	liver	474	3	2
7	liver	474	3	2
7	caeca	474	3	2
7	caeca	474	3	2
7	caeca	474	3	2
15	spleen	474	3	2
15	spleen	474	3	2
15	liver	474	3	2
15	liver	474	3	2
15	liver	474	3	2
15	liver	474	3	2
15	caeca	474	3	2
15	caeca	474	3	2
15	caeca	474	3	2
Cb4	spleen	474	3	2
Cb4	spleen	474	3	2
Cb4	spleen	474	3	2
Cb4	liver	474	3	2
Cb4	liver	474	3	2
Cb4	caeca	474	3	2
W	spleen	474	3	2
W	spleen	474	3	2
W	liver	474	3	2
W	liver	474	3	2
W	liver	474	3	2
W	liver	474	3	2
w	caeca	474	3	2
w	caeca	474	3	2
w	caeca	474	3	2
6	caeca	D23580	3	2
7	spleen	D23580	3	2
7	spleen	D23580	3	2
7	liver	D23580	3	2
7	liver	D23580	3	2
7	liver	D23580	3	2
15	liver	D23580	3	2
15	liver	D23580	3	2
15	liver	D23580	3	2
Cb4	spleen	D23580	3	2
Cb4	spleen	D23580	3	2
Cb4	spleen	D23580	3	2
Cb4	spleen	D23580	3	2
Cb4	spleen	D23580	3	2
Cb4	liver	D23580	3	2
Cb4	liver	D23580	3	2
Cb4	liver	D23580	3	2
Cb4	liver	D23580	3	2
W	spleen	D23580	3	2
W	spleen	D23580	3	2
W	spleen	D23580	3	2
W	liver	D23580	3	2
W	liver	D23580	3	2
W	liver	D23580	3	2
W	liver	D23580	3	2
W	liver	D23580	3	2
w	caeca	D23580	3	2
w	caeca	D23580	3	2
w	caeca	D23580	3	2
w	caeca	D23580	3	2
w	caeca	D23580	3	2
w	caeca	D23580	3	2
6	spleen	474	7	2
6	spleen	474	7	2
6	spleen	474	7	2
6	spleen	474	7	2
6	spleen	474	7	2
6	liver	474	7	2
7	spleen	474	7	2
7	liver	474	7	2
7	liver	474	7	2
7	liver	474	7	2
7	caeca	474	7	2
7	caeca	474	7	2
15	liver	474	7	2
15	liver	474	7	2
15	liver	474	7	2
15	liver	474	7	2
15	caeca	474	7	2
15	caeca	474	7	2
Cb4	spleen	474	7	2
Cb4	spleen	474	7	2
Cb4	spleen	474	7	2
Cb4	spleen	474	7	2
Cb4	liver	474	7	2
Cb4	liver	474	7	2
Cb4	liver	474	7	2
Cb4	caeca	474	7	2
Cb4	caeca	474	7	2
Cb4	caeca	474	7	2
Cb4	caeca	474	7	2
W	spleen	474	7	2
W	spleen	474	7	2
W	spleen	474	7	2
W	spleen	474	7	2
W	spleen	474	7	2
W	liver	474	7	2
W	liver	474	7	2
W	liver	474	7	2
6	spleen	D23580	7	2
6	spleen	D23580	7	2
6	spleen	D23580	7	2
6	spleen	D23580	7	2
6	liver	D23580	7	2
6	liver	D23580	7	2
6	liver	D23580	7	2
6	liver	D23580	7	2
6	caeca	D23580	7	2
7	spleen	D23580	7	2
7	spleen	D23580	7	2
7	spleen	D23580	7	2
7	liver	D23580	7	2
7	liver	D23580	7	2
7	liver	D23580	7	2
7	liver	D23580	7	2
7	liver	D23580	7	2
7	caeca	D23580	7	2
15	spleen	D23580	7	2
15	liver	D23580	7	2
15	liver	D23580	7	2
15	liver	D23580	7	2
15	caeca	D23580	7	2
Cb4	spleen	D23580	7	2
Cb4	spleen	D23580	7	2
Cb4	liver	D23580	7	2
Cb4	liver	D23580	7	2
Cb4	liver	D23580	7	2
Cb4	caeca	D23580	7	2
Cb4	caeca	D23580	7	2
W	spleen	D23580	7	2
W	spleen	D23580	7	2
W	spleen	D23580	7	2
W	liver	D23580	7	2
W	liver	D23580	7	2
W	liver	D23580	7	2
W	liver	D23580	7	2
w	caeca	D23580	7	2
w	caeca	D23580	7	2
6	spleen	474	12	2
6	liver	474	12	2
6	caeca	474	12	2
7	spleen	474	12	2
7	spleen	474	12	2
7	liver	474	12	2
7	liver	474	12	2
7	liver	474	12	2
7	liver	474	12	2
7	caeca	474	12	2
7	caeca	474	12	2
15	liver	474	12	2
15	liver	474	12	2
15	caeca	474	12	2
15	caeca	474	12	2
Cb4	spleen	474	12	2
Cb4	spleen	474	12	2
Cb4	liver	474	12	2
Cb4	caeca	474	12	2
Cb4	caeca	474	12	2
W	spleen	474	12	2
W	spleen	474	12	2
W	spleen	474	12	2
W	spleen	474	12	2
W	liver	474	12	2
W	liver	474	12	2
W	liver	474	12	2
w	caeca	474	12	2
6	spleen	D23580	12	2
6	spleen	D23580	12	2
6	spleen	D23580	12	2
7	spleen	D23580	12	2
7	liver	D23580	12	2
7	liver	D23580	12	2
15	liver	D23580	12	2
15	liver	D23580	12	2
Cb4	spleen	D23580	12	2
Cb4	spleen	D23580	12	2
Cb4	spleen	D23580	12	2
Cb4	spleen	D23580	12	2
Cb4	liver	D23580	12	2
Cb4	liver	D23580	12	2
Cb4	liver	D23580	12	2
Cb4	liver	D23580	12	2
Cb4	caeca	D23580	12	2
Cb4	caeca	D23580	12	2
W	spleen	D23580	12	2
W	liver	D23580	12	2
W	liver	D23580	12	2
W	liver	D23580	12	2
w	caeca	D23580	12	2
6	spleen	474	3	1
6	spleen	474	3	1
6	liver	474	3	1
6	caeca	474	3	1
6	caeca	474	3	1
7	spleen	474	3	1
7	liver	474	3	1
7	liver	474	3	1
7	liver	474	3	1
7	caeca	474	3	1
15	spleen	474	3	1
15	spleen	474	3	1
15	spleen	474	3	1
15	spleen	474	3	1
15	spleen	474	3	1
15	liver	474	3	1
15	liver	474	3	1
15	liver	474	3	1
15	caeca	474	3	1
15	caeca	474	3	1
15	caeca	474	3	1
Cb4	spleen	474	3	1
Cb4	spleen	474	3	1
Cb4	liver	474	3	1
Cb4	liver	474	3	1
Cb4	liver	474	3	1
Cb4	liver	474	3	1
Cb4	caeca	474	3	1
Cb4	caeca	474	3	1
Cb4	caeca	474	3	1
Cb4	caeca	474	3	1
Cb4	caeca	474	3	1
W	spleen	474	3	1
W	spleen	474	3	1
W	spleen	474	3	1
W	spleen	474	3	1
W	liver	474	3	1
W	liver	474	3	1
W	liver	474	3	1
w	caeca	474	3	1
w	caeca	474	3	1
w	caeca	474	3	1
6	spleen	D23580	3	1
6	spleen	D23580	3	1
6	spleen	D23580	3	1
6	liver	D23580	3	1
6	liver	D23580	3	1
6	liver	D23580	3	1
6	liver	D23580	3	1
6	liver	D23580	3	1
6	caeca	D23580	3	1
6	caeca	D23580	3	1
6	caeca	D23580	3	1
6	caeca	D23580	3	1
7	spleen	D23580	3	1
7	spleen	D23580	3	1
7	liver	D23580	3	1
7	liver	D23580	3	1
7	caeca	D23580	3	1
7	caeca	D23580	3	1
7	caeca	D23580	3	1
7	caeca	D23580	3	1
15	spleen	D23580	3	1
15	spleen	D23580	3	1
15	spleen	D23580	3	1
15	spleen	D23580	3	1
15	liver	D23580	3	1
15	liver	D23580	3	1
15	caeca	D23580	3	1
15	caeca	D23580	3	1
15	caeca	D23580	3	1
15	caeca	D23580	3	1
15	caeca	D23580	3	1
15	caeca	D23580	3	1
Cb4	spleen	D23580	3	1
Cb4	spleen	D23580	3	1
Cb4	liver	D23580	3	1
Cb4	liver	D23580	3	1
Cb4	liver	D23580	3	1
Cb4	caeca	D23580	3	1
Cb4	caeca	D23580	3	1
Cb4	caeca	D23580	3	1
Cb4	caeca	D23580	3	1
W	spleen	D23580	3	1
W	spleen	D23580	3	1
W	spleen	D23580	3	1
W	spleen	D23580	3	1
W	liver	D23580	3	1
W	liver	D23580	3	1
w	caeca	D23580	3	1
6	liver	474	7	1
6	liver	474	7	1
6	liver	474	7	1
6	liver	474	7	1
6	caeca	474	7	1
6	caeca	474	7	1
6	caeca	474	7	1
6	caeca	474	7	1
6	caeca	474	7	1
7	spleen	474	7	1
7	spleen	474	7	1
7	liver	474	7	1
7	liver	474	7	1
7	caeca	474	7	1
7	caeca	474	7	1
7	caeca	474	7	1
15	spleen	474	7	1
15	spleen	474	7	1
15	spleen	474	7	1
15	spleen	474	7	1
15	spleen	474	7	1
15	spleen	474	7	1
15	liver	474	7	1
15	liver	474	7	1
15	liver	474	7	1
15	caeca	474	7	1
15	caeca	474	7	1
Cb4	spleen	474	7	1
Cb4	spleen	474	7	1
Cb4	spleen	474	7	1
Cb4	liver	474	7	1
Cb4	liver	474	7	1
Cb4	caeca	474	7	1
Cb4	caeca	474	7	1
Cb4	caeca	474	7	1
W	spleen	474	7	1
W	spleen	474	7	1
W	liver	474	7	1
W	liver	474	7	1
w	caeca	474	7	1
w	caeca	474	7	1
w	caeca	474	7	1
w	caeca	474	7	1
w	caeca	474	7	1
6	spleen	D23580	7	1
6	spleen	D23580	7	1
6	liver	D23580	7	1
6	caeca	D23580	7	1
6	caeca	D23580	7	1
7	spleen	D23580	7	1
7	spleen	D23580	7	1
7	caeca	D23580	7	1
7	caeca	D23580	7	1
7	caeca	D23580	7	1
15	spleen	D23580	7	1
15	spleen	D23580	7	1
15	spleen	D23580	7	1
15	spleen	D23580	7	1
15	spleen	D23580	7	1
15	liver	D23580	7	1
15	liver	D23580	7	1
15	liver	D23580	7	1
15	caeca	D23580	7	1
15	caeca	D23580	7	1
15	caeca	D23580	7	1
15	caeca	D23580	7	1
15	caeca	D23580	7	1
Cb4	spleen	D23580	7	1
Cb4	spleen	D23580	7	1
Cb4	spleen	D23580	7	1
Cb4	spleen	D23580	7	1
Cb4	spleen	D23580	7	1
Cb4	liver	D23580	7	1
Cb4	liver	D23580	7	1
Cb4	caeca	D23580	7	1
Cb4	caeca	D23580	7	1
Cb4	caeca	D23580	7	1
W	spleen	D23580	7	1
W	spleen	D23580	7	1
W	liver	D23580	7	1
W	liver	D23580	7	1
w	caeca	D23580	7	1
w	caeca	D23580	7	1
w	caeca	D23580	7	1
w	caeca	D23580	7	1
6	spleen	474	12	1
6	spleen	474	12	1
6	spleen	474	12	1
6	liver	474	12	1
6	liver	474	12	1
6	liver	474	12	1
6	caeca	474	12	1
6	caeca	474	12	1
7	spleen	474	12	1
7	spleen	474	12	1
7	caeca	474	12	1
7	caeca	474	12	1
15	spleen	474	12	1
15	spleen	474	12	1
15	spleen	474	12	1
15	spleen	474	12	1
15	liver	474	12	1
15	liver	474	12	1
15	liver	474	12	1
15	liver	474	12	1
15	caeca	474	12	1
15	caeca	474	12	1
15	caeca	474	12	1
15	caeca	474	12	1
Cb4	spleen	474	12	1
Cb4	spleen	474	12	1
Cb4	liver	474	12	1
Cb4	caeca	474	12	1
Cb4	caeca	474	12	1
W	spleen	474	12	1
W	liver	474	12	1
W	liver	474	12	1
w	caeca	474	12	1
6	spleen	D23580	12	1
6	spleen	D23580	12	1
6	liver	D23580	12	1
6	liver	D23580	12	1
6	liver	D23580	12	1
6	liver	D23580	12	1
6	caeca	D23580	12	1
6	caeca	D23580	12	1
7	spleen	D23580	12	1
7	spleen	D23580	12	1
7	spleen	D23580	12	1
7	spleen	D23580	12	1
7	liver	D23580	12	1
7	liver	D23580	12	1
7	liver	D23580	12	1
7	caeca	D23580	12	1
7	caeca	D23580	12	1
7	caeca	D23580	12	1
7	caeca	D23580	12	1
15	spleen	D23580	12	1
15	spleen	D23580	12	1
15	spleen	D23580	12	1
15	spleen	D23580	12	1
15	liver	D23580	12	1
15	liver	D23580	12	1
15	caeca	D23580	12	1
15	caeca	D23580	12	1
15	caeca	D23580	12	1
15	caeca	D23580	12	1
Cb4	spleen	D23580	12	1
Cb4	spleen	D23580	12	1
Cb4	liver	D23580	12	1
Cb4	liver	D23580	12	1
Cb4	caeca	D23580	12	1
Cb4	caeca	D23580	12	1
Cb4	caeca	D23580	12	1
Cb4	caeca	D23580	12	1
W	spleen	D23580	12	1
W	spleen	D23580	12	1
W	spleen	D23580	12	1
W	spleen	D23580	12	1
W	spleen	D23580	12	1
W	spleen	D23580	12	1
W	liver	D23580	12	1
W	liver	D23580	12	1
W	liver	D23580	12	1
w	caeca	D23580	12	1
w	caeca	D23580	12	1
w	caeca	D23580	12	1
w	caeca	D23580	12	1
w	caeca	D23580	12	1
7	caeca	474	3	0
Cb4	liver	474	3	0
Cb4	caeca	474	3	0
7	caeca	D23580	3	0
15	spleen	D23580	3	0
15	spleen	D23580	3	0
15	spleen	D23580	3	0
15	liver	D23580	3	0
15	liver	D23580	3	0
15	caeca	D23580	3	0
Cb4	caeca	D23580	3	0
15	caeca	474	7	0
6	liver	D23580	7	0
6	caeca	D23580	7	0
6	caeca	D23580	7	0
6	caeca	D23580	7	0
7	caeca	D23580	7	0
Cb4	liver	D23580	7	0
Cb4	caeca	D23580	7	0
Cb4	caeca	D23580	7	0
6	caeca	474	12	0
15	spleen	474	12	0
15	spleen	474	12	0
Cb4	liver	474	12	0
Cb4	liver	474	12	0
Cb4	caeca	474	12	0
w	caeca	474	12	0
w	caeca	474	12	0
w	caeca	474	12	0
6	liver	D23580	12	0
6	caeca	D23580	12	0
6	caeca	D23580	12	0
6	caeca	D23580	12	0
7	caeca	D23580	12	0
15	liver	D23580	12	0
Cb4	liver	D23580	12	0
Cb4	caeca	D23580	12	0
W	liver	D23580	12	0
w	caeca	D23580	12	0

## Sheet: e
S. Typhimurium 4/74 and D23580 single infections of chicken embryos (Log10 CFU/g)
D23580	4/74
6.96	5.37
8.03	7.4
5.42	9.06
4.62	8.08
5.17	5.94
5.57	5.39
6.15	5.09
5.85	0
6.22	0
7.3	7.65
7.18	5.12
0	5.3
4.49	5.65
8.66	7.08
4.85	6.15
6.43	9.09
6.64	5.38
5.28	6.95
4.88	9.32
5.85	6.34
3.82	7.03
4.22	6.2
4.62	5.72
5.32	6.49
5.37	5.44
4.12	5.95
4.83	6.12
5.56	5.1
5.26	5.73
7.94	6.79
4.62	5.65
5.68	4.4
4.48	5.08
6.23	4.47
5.6	5.53
4.38	6.08
4.46	5.44
6.83	4.5
5.37	5.12
5.69	4.89
5.66	4.24
3.72	4.46
4.83	6.67
4.95	4.87
5.32	6.29
6.19	6.01
6.07	5.54
5.51	5.63
5.24	7.64
4.48	6.81
5.49	5.87
4.26	6.08
4.66	4.56
5.41	4.65
4.22	5.27
6.18	4.52
5.9	4.89
5.92	5.97
5.55
5.93
6.53

## Sheet: f
S. Typhimurium 4/74 and D23580 double infections of chicken embryos
Yolk				Liver
Log CFU				Log CFU
D23580	4/74			D23	WT 4/74
6.98	7.02			4.54921	5.92879
7.3	7.34			4.91106	6.48716
5.68	6.48			4.55909	6.03476
5.56	6.22			5.52288	6.77815
6.58	6.88			4.82391	5.89963
3.3	5.34			4.31876	5.4437
3.37	5.67			5.06391	5.1079
5.37	6.54			5.47712	5.68425
				4.58358	4.76592
				5.13549	5.01773
Ratio D23580 / 4/74				Ratio D23580 / 4/74
0.9	1			0.041727	1
0.92	1			0.02654	1
0.16	1			0.033445	1
0.22	1			0.055556	1
0.5	1			0.084	1
0.01	1			0.075	1
0.01	1			0.903659	1
0.07	1			0.62069	1
				0.657143	1
				1.31147	1

## Sheet: g
S. Typhimurium 4/74 and D23580 mortality rate experiments in chicken embryos (%)
D23580	4/74
25	75
0	50
0	33.3
33.3	50
20	66.6
16.6

## Sheet: h
S. Typhimurium 4/74 and D23580 mortality rate experiments in G. mellonella larvae (%)
D23580	4/74
50	100
70	100
60	100
60	90
30	80
30	70
60	70
40	40
60	50
30	80
30	90
50	80
70	90
60	100
60	100
30	100
30	90
	80
	70

## Sheet: i
Survival of chick embryos inoculated with S. Typhimurium
Inoculum (S. Typhimurium)	Hours post-inoculation	Log CFU/g	Dead or alive
ΔrpoE D23580	6	0	alive
ΔrpoE D23580	6	0	alive
ΔrpoE D23580	6	0	alive
D23580	6	0	alive
D23580	6	0	alive
D23580	6	0	alive
D23580	6	0	alive
ΔrpoE D23580	12	0	alive
ΔrpoE D23580	12	0	alive
ΔrpoE D23580	12	0	alive
D23580	12	6.45065	alive
D23580	12	6.14752	alive
D23580	12	6.5784	alive
D23580	12	4	alive
ΔrpoE D23580	22	0	alive
ΔrpoE D23580	22	0	alive
ΔrpoE D23580	22	0	alive
D23580	22	10.0209	dead
D23580	22	10.1864	dead
D23580	22	9.56384	dead
D23580	22	9.98777	dead
ΔrpoE D23580	30	0	alive
ΔrpoE D23580	30	9.93785	dead
ΔrpoE D23580	30	0	alive
ΔrpoE D23580	30	10.21	dead
D23580	30	10.6289	dead
D23580	30	10.3358	dead
D23580	30	10.3551	dead
D23580	30	10.6	dead
